# Supplementary material for: Genetic Association of the Functional WDR4 Gene in Male Fertility
Source: J Pers Med. 2021 Jul 30;11(8):760. doi: 10.3390/jpm11080760 (PMC8399419; doi:10.3390/jpm11080760)
Supplement: Supplementary file 1 [file jpm-11-00760-s001.zip]

Archive with 1 entries (1 files):
- jpm-1245282-supplementary.pdf
